# Supplementary material for: Novel ATP2A2 Gene Mutation c.118G>A Causing Keratinocyte and Cardiomyocyte Disconnection in Darier Disease
Source: Biomedicines. 2024 May 10;12(5):1060. doi: 10.3390/biomedicines12051060 (PMC11118942; doi:10.3390/biomedicines12051060)
Supplement: Supplementary file 1 [file biomedicines-12-01060-s001.zip]

Archive with 1 entries (1 files):
- biomedicines-2915860-supplementary.pdf
